# Supplementary material for: Alterations in step frequency and muscle activities using body weight support influence the ventilatory response to sinusoidal walking in humans
Source: Sci Rep. 2023 Sep 19;13:15534. doi: 10.1038/s41598-023-42811-w (PMC10509255; doi:10.1038/s41598-023-42811-w)
Supplement: Supplementary file 1 — Supplementary Information. [file 41598_2023_42811_MOESM1_ESM.xlsx]

## Sheet: Mx
Mx value in pulmonary ventilation (VE), CO2 output (VCO2), O2 uptake (VO2) uder three BWS conditions during sinusoidal walking.
	Participants	50%BW	70%BW	100%BW
VE (L•min-1)	1	27.396	27.0773	27.272
	2	25.6006	26.6455	28.6323
	3	26.6987	29.4334	28.0231
	4	26.8026	25.5712	24.9478
	5	21.8169	24.2258	21.0615
	6	18.2941	18.9453	20.9952
	7	20.393	19.9798	20.7028
	8	20.8638	21.537	23.3977
	9	22.7246	23.7086	24.1896
	10	18.2146	19.7064	22.099
	11	21.7859	21.3063	22.8356
	12	24.0616	24.607	22.9134
	13	26.0156	29.2957	31.6829
	14	18.4362	19.6403	19.9705
	15	24.3128	23.3067	24.5098
VCO2 (ml•min-1)	1	813.251	831.401	819.031
	2	841.199	868.237	999.555
	3	756.719	828.753	869.038
	4	771.273	765.549	760.686
	5	787.604	837.102	784.141
	6	661.409	663.039	723.245
	7	617.05	700.49	721.593
	8	666.058	683.573	757.78
	9	673.928	704.115	770.275
	10	615.543	724.78	817.372
	11	663.733	642.454	737.548
	12	617.6	658.167	700.156
	13	793.488	829.685	930.604
	14	731.32	787.442	769.859
	15	731.926	774.759	803.62
VO2 (ml•min-1)	1	842.895	880.747	924.992
	2	926.595	938.636	994.064
	3	894.2	954.355	948.813
	4	845.613	806.889	903.845
	5	852.66	879.648	890.879
	6	745.627	733.904	811.996
	7	754.344	713.89	743.088
	8	712.208	745.058	825.267
	9	740.884	785.96	817.394
	10	659.374	829.506	872.902
	11	711.804	708.271	820.149
	12	751.886	749.584	825.812
	13	865.694	896.086	1017.04
	14	822.596	849.534	899.165
	15	885.71	861.328	874.514

## Sheet: Amp
Amp ratio in pulmonary ventilation (VE), CO2 output (VCO2), O2 uptake (VO2) uder three BWS conditions during sinusoidal walking.
	Participants	50%BW	70%BW	100%BW
VE (%)	1	0.395938	0.223694
	2	0.497463	0.353469	0.288018
	3	0.52261	0.36445	0.27199
	4	0.321002	0.46038	0.314762
	5	0.213366	0.239545	0.274247
	6	0.75259	0.346745	0.228957
	7	0.370287	0.321784	0.366446
	8	0.385545	0.333088	0.260466
	9	0.27259	0.288239	0.3338
	10			0.273342
	11	0.447942	0.207066	0.378629
	12	0.198927	0.226725	0.282734
	13	0.318157	0.248981	0.321221
	14	0.289216	0.262605	0.34214
	15	0.648067	0.279933	0.322495
VCO2 (%)	1	0.34416	0.259679
	2	0.444722	0.341953	0.326044
	3	0.45598	0.298489	0.278052
	4	0.308069	0.389752	0.342112
	5	0.250603	0.224261	0.31659
	6	0.313512	0.303117	0.319057
	7	0.367395	0.270468	0.276388
	8	0.265024	0.293911	0.275879
	9	0.343901	0.255078	0.329589
	10	0.217203	0.252319	0.306575
	11	0.263884	0.247468	0.356429
	12	0.438758	0.263146	0.338722
	13	0.409254	0.349073	0.310588
	14			0.262836
	15	0.342611	0.238758	0.374295
VO2 (%)	1	0.314638	0.324515	0.324288
	2	0.435145	0.386473	0.492691
	3	0.448049	0.390992	0.328524
	4	0.400052	0.39682	0.391952
	5	0.367828	0.298044	0.348899
	6	0.356332	0.319809	0.438327
	7	0.362939	0.351195	0.377944
	8	0.316758	0.28295	0.306916
	9	0.380602	0.283648	0.313082
	10	0.2102	0.244907	0.314337
	11	0.335842	0.281134	0.315039
	12	0.246948	0.30947	0.342736
	13	0.345101	0.301154	0.45695
	14	0.315398	0.35875	0.492429
	15	0.502438	0.271293	0.451556

## Sheet: PS
PS in pulmonary ventilation (VE), CO2 output (VCO2), O2 uptake (VO2) uder three BWS conditions during sinusoidal walking.
	Participants	50%BW	70%BW	100%BW
VE (deg)	1	-17.4931	-21.8633	-15.8598
	2	-46.5419	-52.4586	-47.2705
	3	-35.8761	-44.7457	-34.4961
	4	-33.6169	-46.1305	-47.7459
	5	-31.8996	-46.4946	-42.4582
	6	-36.0212	-20.4792	-40.323
	7	-50.712	-31.8482	-43.0503
	8	-21.007	-24.6543	-30.3581
	9	-55.8509	-41.7795	-43.4913
	10	-44.3796	-54.0996	-43.5789
	11	-20.7268	-17.8495	-21.0721
	12	-24.1496	-21.3714	-18.122
	13	-53.738	-44.8487	-45.0296
	14	-22.5268	-27.9655	-54.6452
	15	-4.3925	-25.6815	-26.9431
VCO2 (deg)	1	-23.1783	-30.5506	-24.3778
	2	-49.8665	-48.5668	-47.6606
	3	-37.8956	-40.1243	-16.8
	4	-29.7943	-44.0617	-47.2667
	5	-33.2818	-44.7828	-41.9813
	6	-32.4236	-21.0771	-30.8938
	7	-38.1026	-31.3238	-57.8713
	8	-22.7117	-28.8455	-34.1934
	9	-56.2943	-44.3178	-42.0237
	10	-46.195	-54.2877	-45.5517
	11	-21.978	-21.0352	-23.6891
	12	-25.0474	-24.8938	-16.7295
	13	-47.8533	-41.3859	-14.3988
	14	-33.8953	-35.0715	-59.4511
	15	-10.4919	-23.816	-31.6775
VO2 (deg)	1	-31.0612	-5.38317	-17.1282
	2	-45.1707	-41.5796	-45.728
	3	-38.9357	-40.4728	-38.6468
	4	-33.1273	-42.3375	-47.9491
	5	-40.5968	-37.1383	-37.4224
	6	-13.8091	-21.1578	-28.2048
	7	-38.3058	-28.6658	-51.3359
	8	-24.1674	-32.9173	-40.3213
	9	-43.5865	-40.7605	-39.1119
	10	-53.5937	-70.3243	-50.7287
	11	-28.3728	-23.8902	-23.5981
	12	-27.011	-31.5017	-19.9826
	13	-43.4562	-35.5798	-36.2848
	14	-44.3225	-42.1587	-50.8547
	15	-15.9849	-38.4216	-38.7859
